# Supplementary material for: Translating tumor biology into personalized treatment planning: analytical performance characteristics of the Oncotype DX® Colon Cancer Assay
Source: BMC Cancer. 2010 Dec 23;10:691. doi: 10.1186/1471-2407-10-691 (PMC3016296; doi:10.1186/1471-2407-10-691)
Supplement: Additional file 1 — Oligonucleotide sequences. Listed are the oligonucleotide sequences for all primers and probes. For each gene, the oligonucleotide of a forward primer, reverse primer and probe is provided. [file 1471-2407-10-691-S1.XLSX]

## Sheet: Sheet1
Gene	Oligo Type	Sequence
ATP5E	Forward Primer	CCGCTTTCGCTACAGCAT
ATP5E	Probe	TCCAGCCTGTCTCCAGTAGGCCAC
ATP5E	Reverse Primer	TGGGAGTATCGGATGTAGCTG
ACTB	Forward Primer	CAGCAGATGTGGATCAGCAAG
ACTB	Probe	AGGAGTATGACGAGTCCGGCCCC
ACTB	Reverse Primer	GCATTTGCGGTGGACGAT
BGN	Forward Primer	GAGCTCCGCAAGGATGAC
BGN	Probe	CAAGGGTCTCCAGCACCTCTACGC
BGN	Reverse Primer	CTTGTTGTTCACCAGGACGA
MYC	Forward Primer	TCCCTCCACTCGGAAGGACTA
MYC	Probe	TCTGACACTGTCCAACTTGACCCTCTT
MYC	Reverse Primer	CGGTTGTTGCTGATCTGTCTCA
FAP	Forward Primer	CTGACCAGAACCACGGCT
FAP	Probe	CGGCCTGTCCACGAACCACTTATA
FAP	Reverse Primer	GGAAGTGGGTCATGTGGG
GADD45B	Forward Primer	ACCCTCGACAAGACCACACT
GADD45B	Probe	AACTTCAGCCCCAGCTCCCAAGTC
GADD45B	Reverse Primer	TGGGAGTTCATGGGTACAGA
GPX1	Forward Primer	GCTTATGACCGACCCCAA
GPX1	Probe	CTCATCACCTGGTCTCCGGTGTGT
GPX1	Reverse Primer	AAAGTTCCAGGCAACATCGT
INHBA	Forward Primer	GTGCCCGAGCCATATAGCA
INHBA	Probe	ACGTCCGGGTCCTCACTGTCCTTCC
INHBA	Reverse Primer	CGGTAGTGGTTGATGACTGTTGA
MK167	Forward Primer	CGGACTTTGGGTGCGACTT
MK167	Probe	CCACTTGTCGAACCACCGCTCGT
MK167	Reverse Primer	TTACAACTCTTCCACTGGGACGAT
MYBL2	Forward Primer	GCCGAGATCGCCAAGATG
MYBL2	Probe	CAGCATTGTCTGTCCTCCCTGGCA
MYBL2	Reverse Primer	CTTTTGATGGTAGAGTTCCAGTGATTC
PGK1	Forward Primer	AGAGCCAGTTGCTGTAGAACTCAA
PGK1	Probe	TCTCTGCTGGGCAAGGATGTTCTGTTC
PGK1	Reverse Primer	CTGGGCCTACACAGTCCTTCA
UBB	Forward Primer	GAGTCGACCCTGCACCTG
UBB	Probe	AATTAACAGCCACCCCTCAGGCG
UBB	Reverse Primer	GCGAATGCCATGACTGAA
VDAC2	Forward Primer	ACCCACGGACAGACTTGC
VDAC2	Probe	CGCGTCCAATGTGTATTCCTCCAT
VDAC2	Reverse Primer	AGCTTTGCCAAGGTCAGC
